# Supplementary material for: Moleculo Long-Read Sequencing Facilitates Assembly and Genomic Binning from Complex Soil Metagenomes
Source: mSystems. 2016 Jun 28;1(3):e00045-16. doi: 10.1128/mSystems.00045-16 (PMC5069762; doi:10.1128/mSystems.00045-16)
Supplement: Table S1 [file sys003162031st6.xlsx]

## Sheet: Sheet1
Pos.	Species	Strain	Domain	Phylum	Class	Order	Family	Z-Score	NCBI RefSeq ID
Bin1	Segetibacter koreensis	DSM 18137	Bacteria	Bacteroidetes	Sphingobacteriia	Sphingobacteriales	Chitinophagaceae	0.95304
Bin2	Segetibacter koreensis	DSM 18137	Bacteria	Bacteroidetes	Sphingobacteriia	Sphingobacteriales	Chitinophagaceae	0.95308
Bin3	Segetibacter koreensis	DSM 18137	Bacteria	Bacteroidetes	Sphingobacteriia	Sphingobacteriales	Chitinophagaceae	0.95493
Bin4	Flavihumibacter sp.	ZG627	Bacteria	Bacteroidetes	Sphingobacteriia	Sphingobacteriales	Chitinophagaceae	0.95085
Bin5	Thermacetogenium phaeum	DSM 12270	Bacteria	Firmicutes	Clostridia	Thermoanaerobacterales	Thermoanaerobacteraceae	0.89721
Bin6	Segetibacter koreensis	DSM 18137	Bacteria	Bacteroidetes	Sphingobacteriia	Sphingobacteriales	Chitinophagaceae	0.95551
Bin7	Flavihumibacter sp.	ZG627	Bacteria	Bacteroidetes	Sphingobacteriia	Sphingobacteriales	Chitinophagaceae	0.94579
Bin8	Acidobacteriaceae bacterium	KBS 83	Bacteria	Acidobacteria	Acidobacteriia	Acidobacteriales	Acidobacteriaceae	0.92143	NZ_ARMD00000000.1
Bin9	Flavihumibacter sp.	ZG627	Bacteria	Bacteroidetes	Sphingobacteriia	Sphingobacteriales	Chitinophagaceae	0.94672
Bin10	Segetibacter koreensis	DSM 18137	Bacteria	Bacteroidetes	Sphingobacteriia	Sphingobacteriales	Chitinophagaceae	0.95675
Bin11	Segetibacter koreensis	DSM 18137	Bacteria	Bacteroidetes	Sphingobacteriia	Sphingobacteriales	Chitinophagaceae	0.90604
Bin12	Chthoniobacter flavus	Ellin428	Bacteria	Verrucomicrobia	Spartobacteria			0.93905
Bin13	Flavihumibacter sp.	ZG627	Bacteria	Bacteroidetes	Sphingobacteriia	Sphingobacteriales	Chitinophagaceae	0.93848
Bin14	Niastella koreensis	GR20-10	Bacteria	Bacteroidetes	Sphingobacteriia	Sphingobacteriales	Chitinophagaceae	0.95582
Bin15	Acidobacteriaceae bacterium	KBS 83	Bacteria	Acidobacteria	Acidobacteriia	Acidobacteriales	Acidobacteriaceae	0.90117	NZ_ARMD00000000.1
Bin16	Thermacetogenium phaeum	DSM 12270	Bacteria	Firmicutes	Clostridia	Thermoanaerobacterales	Thermoanaerobacteraceae	0.89315
Bin17	Chthoniobacter flavus	Ellin428	Bacteria	Verrucomicrobia	Spartobacteria			0.90347
Bin18	Mesorhizobium sp.	F7	Bacteria	Proteobacteria	Alphaproteobacteria	Rhizobiales	Phyllobacteriaceae	0.95763
Bin19	Acidobacteriaceae bacterium	KBS 83	Bacteria	Acidobacteria	Acidobacteriia	Acidobacteriales	Acidobacteriaceae	0.86472	NZ_ARMD00000000.1
Bin20	Flavihumibacter sp.	ZG627	Bacteria	Bacteroidetes	Sphingobacteriia	Sphingobacteriales	Chitinophagaceae	0.94772
Bin21	Acidobacteriaceae bacterium	KBS 83	Bacteria	Acidobacteria	Acidobacteriia	Acidobacteriales	Acidobacteriaceae	0.91348	NZ_ARMD00000000.1
Bin22	Segetibacter koreensis	DSM 18137	Bacteria	Bacteroidetes	Sphingobacteriia	Sphingobacteriales	Chitinophagaceae	0.95021
Bin23	Syntrophaceticus schinkii	Sp3	Bacteria	Firmicutes	Clostridia	Thermoanaerobacterales	Thermoanaerobacterales Family III. Incertae Sedis	0.88931
Bin24	Chthoniobacter flavus	Ellin428	Bacteria	Verrucomicrobia	Spartobacteria			0.93597
Bin25	Chthoniobacter flavus	Ellin428	Bacteria	Verrucomicrobia	Spartobacteria			0.88235
Bin26	Chthoniobacter flavus	Ellin428	Bacteria	Verrucomicrobia	Spartobacteria			0.84383
Bin27	Chthoniobacter flavus	Ellin428	Bacteria	Verrucomicrobia	Spartobacteria			0.87301
Bin28	Thermacetogenium phaeum	DSM 12270	Bacteria	Firmicutes	Clostridia	Thermoanaerobacterales	Thermoanaerobacteraceae	0.87745
Bin29	Thermacetogenium phaeum	DSM 12270	Bacteria	Firmicutes	Clostridia	Thermoanaerobacterales	Thermoanaerobacteraceae	0.90299
Bin30	Acidobacteriaceae bacterium	KBS 83	Bacteria	Acidobacteria	Acidobacteriia	Acidobacteriales	Acidobacteriaceae	0.87451	NZ_ARMD00000000.1
Bin31	Chthoniobacter flavus	Ellin428	Bacteria	Verrucomicrobia	Spartobacteria			0.88619
Bin32	Bradyrhizobium sp.	JGI 0001002-A22	Bacteria	Proteobacteria	Alphaproteobacteria	Rhizobiales	Bradyrhizobiaceae	0.95749
Bin33	Delta proteobacterium	JGI 0002000-E07	Bacteria	Proteobacteria	Deltaproteobacteria			0.94549
Bin34	Chthoniobacter flavus	Ellin428	Bacteria	Verrucomicrobia	Spartobacteria			0.92847
Bin35	Mobiluncus curtisii	ATCC 3524	Bacteria	Actinobacteria	Actinobacteria	Actinomycetales	Actinomycetaceae	0.67603
Bin36	Chthoniobacter flavus	Ellin428	Bacteria	Verrucomicrobia	Spartobacteria			0.87556
Bin37	Delta proteobacterium	JGI 0002000-E07	Bacteria	Proteobacteria	Deltaproteobacteria			0.94572
Bin38	Chthoniobacter flavus	Ellin428	Bacteria	Verrucomicrobia	Spartobacteria			0.84374
Bin39	Chthoniobacter flavus	Ellin428	Bacteria	Verrucomicrobia	Spartobacteria			0.8434
Bin40	Sphaerobacter thermophilus	DSM 20745	Bacteria	Chloroflexi	Thermomicrobia	Sphaerobacterales	Sphaerobacteraceae	0.93705
Bin41	Bradyrhizobium sp.	JGI 0001002-A22	Bacteria	Proteobacteria	Alphaproteobacteria	Rhizobiales	Bradyrhizobiaceae	0.97727
Bin42	Chthoniobacter flavus	Ellin428	Bacteria	Verrucomicrobia	Spartobacteria			0.94716
Bin43	Bradyrhizobium sp.	Tv2a-2	Bacteria	Proteobacteria	Alphaproteobacteria	Rhizobiales	Bradyrhizobiaceae	0.98374
Bin44	Flavihumibacter sp.	ZG627	Bacteria	Bacteroidetes	Sphingobacteriia	Sphingobacteriales	Chitinophagaceae	0.94381
Bin45	Acidobacteriaceae bacterium	KBS 83	Bacteria	Acidobacteria	Acidobacteriia	Acidobacteriales	Acidobacteriaceae	0.85231	NZ_ARMD00000000.1
Bin46	Acidobacteriaceae bacterium	KBS 83	Bacteria	Acidobacteria	Acidobacteriia	Acidobacteriales	Acidobacteriaceae	0.86458	NZ_ARMD00000000.1
Bin47	Nocardioides sp.	CF8	Bacteria	Actinobacteria	Actinobacteria	Actinomycetales	Nocardioidaceae	0.95302
Bin48	Thermacetogenium phaeum	DSM 12270	Bacteria	Firmicutes	Clostridia	Thermoanaerobacterales	Thermoanaerobacteraceae	0.88638
Bin49	Chthoniobacter flavus	Ellin428	Bacteria	Verrucomicrobia	Spartobacteria			0.9314
Bin50	Bradyrhizobium sp.	JGI 0001002-A22	Bacteria	Proteobacteria	Alphaproteobacteria	Rhizobiales	Bradyrhizobiaceae	0.96219
Bin51	Acidobacteriaceae bacterium	KBS 83	Bacteria	Acidobacteria	Acidobacteriia	Acidobacteriales	Acidobacteriaceae	0.9028	NZ_ARMD00000000.1
Bin52	Delta proteobacterium	JGI 0002000-E07	Bacteria	Proteobacteria	Deltaproteobacteria			0.94694
Bin53	Chthoniobacter flavus	Ellin428	Bacteria	Verrucomicrobia	Spartobacteria			0.8763
Bin54	Halomonas sp.	BC04	Bacteria	Proteobacteria	Gammaproteobacteria	Oceanospirillales	Halomonadaceae	0.8703
Bin55	Chthoniobacter flavus	Ellin428	Bacteria	Verrucomicrobia	Spartobacteria			0.84125
Bin56	Chthoniobacter flavus	Ellin428	Bacteria	Verrucomicrobia	Spartobacteria			0.87303
Bin57	Solirubrobacter sp.	URHD0082	Bacteria	Actinobacteria	Actinobacteria	Solirubrobacterales	Solirubrobacteraceae	0.94597	NZ_KE384480
Bin58	Aromatoleum aromaticum	EbN	Bacteria	Proteobacteria	Betaproteobacteria	Rhodocyclales	Rhodocyclaceae	0.94669
Bin59	Nocardioides sp.	CF8	Bacteria	Actinobacteria	Actinobacteria	Actinomycetales	Nocardioidaceae	0.93542
Bin60	Bradyrhizobium elkanii	WSM174	Bacteria	Proteobacteria	Alphaproteobacteria	Rhizobiales	Bradyrhizobiaceae	0.99019
Bin61	Bradyrhizobium japonicum	22	Bacteria	Proteobacteria	Alphaproteobacteria	Rhizobiales	Bradyrhizobiaceae	0.97511
Bin62	Bradyrhizobium japonicum	22	Bacteria	Proteobacteria	Alphaproteobacteria	Rhizobiales	Bradyrhizobiaceae	0.96853
Bin63	Chthoniobacter flavus	Ellin428	Bacteria	Verrucomicrobia	Spartobacteria			0.94916
Bin64	Thermacetogenium phaeum	DSM 12270	Bacteria	Firmicutes	Clostridia	Thermoanaerobacterales	Thermoanaerobacteraceae	0.90331
Bin65	Nocardioides sp.	Iso805N	Bacteria	Actinobacteria	Actinobacteria	Propionibacteriales	Nocardioidaceae	0.93319
Bin66	Rhizobacter sp.	JGI 0001007-A16	Bacteria	Proteobacteria	Betaproteobacteria	Burkholderiales		0.94442
Bin67	Chthoniobacter flavus	Ellin428	Bacteria	Verrucomicrobia	Spartobacteria			0.94912
Bin68	Segetibacter koreensis	DSM 18137	Bacteria	Bacteroidetes	Sphingobacteriia	Sphingobacteriales	Chitinophagaceae	0.95185
Bin69	Sphaerobacter thermophilus	DSM 20745	Bacteria	Chloroflexi	Thermomicrobia	Sphaerobacterales	Sphaerobacteraceae	0.86032
Bin70	Solirubrobacter sp.	URHD0082	Bacteria	Actinobacteria	Actinobacteria	Solirubrobacterales	Solirubrobacteraceae	0.95161	NZ_KE384480
Bin71	Chthoniobacter flavus	Ellin428	Bacteria	Verrucomicrobia	Spartobacteria			0.93979
Bin72	Frankia sp.	BMG5.23	Bacteria	Actinobacteria	Actinobacteria	Actinomycetales	Frankiaceae	0.97042
Bin73	Acidobacteriaceae bacterium	KBS 83	Bacteria	Acidobacteria	Acidobacteriia	Acidobacteriales	Acidobacteriaceae	0.86658	NZ_ARMD00000000.1
Bin74	Chthoniobacter flavus	Ellin428	Bacteria	Verrucomicrobia	Spartobacteria			0.86241
Bin75	Chthoniobacter flavus	Ellin428	Bacteria	Verrucomicrobia	Spartobacteria			0.85557
Bin76	Chthoniobacter flavus	Ellin428	Bacteria	Verrucomicrobia	Spartobacteria			0.89069
Bin77	Thermacetogenium phaeum	DSM 12270	Bacteria	Firmicutes	Clostridia	Thermoanaerobacterales	Thermoanaerobacteraceae	0.89406
Bin78	Bradyrhizobium sp.	JGI 0001002-A22	Bacteria	Proteobacteria	Alphaproteobacteria	Rhizobiales	Bradyrhizobiaceae	0.98357
Bin79	Delta proteobacterium	JGI 0002000-E07	Bacteria	Proteobacteria	Deltaproteobacteria			0.94479
Bin80	Delta proteobacterium	JGI 0002000-E07	Bacteria	Proteobacteria	Deltaproteobacteria			0.94103
Bin81	Acidobacteriaceae bacterium	KBS 83	Bacteria	Acidobacteria	Acidobacteriia	Acidobacteriales	Acidobacteriaceae	0.91091	NZ_ARMD00000000.1
Bin82	Delta proteobacterium	JGI 0002000-E07	Bacteria	Proteobacteria	Deltaproteobacteria			0.94154
Bin83	Aromatoleum aromaticum	EbN	Bacteria	Proteobacteria	Betaproteobacteria	Rhodocyclales	Rhodocyclaceae	0.94277
Bin84	Delta proteobacterium	JGI 0002000-E07	Bacteria	Proteobacteria	Deltaproteobacteria			0.93434
Bin85	Flavihumibacter sp.	ZG627	Bacteria	Bacteroidetes	Sphingobacteriia	Sphingobacteriales	Chitinophagaceae	0.94633
Bin86	Chthoniobacter flavus	Ellin428	Bacteria	Verrucomicrobia	Spartobacteria			0.94064
Bin87	Bradyrhizobium japonicum	22	Bacteria	Proteobacteria	Alphaproteobacteria	Rhizobiales	Bradyrhizobiaceae	0.96988
Bin88	Bradyrhizobium sp.	JGI 0001002-A22	Bacteria	Proteobacteria	Alphaproteobacteria	Rhizobiales	Bradyrhizobiaceae	0.96799
Bin89	Bradyrhizobium japonicum	22	Bacteria	Proteobacteria	Alphaproteobacteria	Rhizobiales	Bradyrhizobiaceae	0.97421
Bin90	Bradyrhizobium elkanii	WSM2783	Bacteria	Proteobacteria	Alphaproteobacteria	Rhizobiales	Bradyrhizobiaceae	0.9831
Bin91	Nocardioides sp.	CF8	Bacteria	Actinobacteria	Actinobacteria	Actinomycetales	Nocardioidaceae	0.94514
Bin92	Solirubrobacter sp.	URHD0082	Bacteria	Actinobacteria	Actinobacteria	Solirubrobacterales	Solirubrobacteraceae	0.95276	NZ_KE384480
Bin93	Chthoniobacter flavus	Ellin428	Bacteria	Verrucomicrobia	Spartobacteria			0.88708
Bin94	Chthoniobacter flavus	Ellin428	Bacteria	Verrucomicrobia	Spartobacteria			0.88711
Bin95	Solirubrobacter sp.	URHD0082	Bacteria	Actinobacteria	Actinobacteria	Solirubrobacterales	Solirubrobacteraceae	0.94452	NZ_KE384480
Bin96	Thermacetogenium phaeum	DSM 12270	Bacteria	Firmicutes	Clostridia	Thermoanaerobacterales	Thermoanaerobacteraceae	0.8781
Bin97	Delta proteobacterium	JGI 0002000-E07	Bacteria	Proteobacteria	Deltaproteobacteria			0.9435
Bin98	Acidobacteriaceae bacterium	KBS 83	Bacteria	Acidobacteria	Acidobacteriia	Acidobacteriales	Acidobacteriaceae	0.90215	NZ_ARMD00000000.1
Bin99	Chthoniobacter flavus	Ellin428	Bacteria	Verrucomicrobia	Spartobacteria			0.94053
Bin100	Delta proteobacterium	JGI 0002000-E07	Bacteria	Proteobacteria	Deltaproteobacteria			0.94267
Bin101	Frankia sp.	BMG5.23	Bacteria	Actinobacteria	Actinobacteria	Actinomycetales	Frankiaceae	0.97036
Bin102	Frankia sp.	QA3	Bacteria	Actinobacteria	Actinobacteria	Frankiales	Frankiaceae	0.95733
Bin103	Aromatoleum aromaticum	EbN	Bacteria	Proteobacteria	Betaproteobacteria	Rhodocyclales	Rhodocyclaceae	0.94948
Bin104	Georgenia sp.	SUBG003	Bacteria	Actinobacteria	Actinobacteria	Micrococcales	Bogoriellaceae	0.93991
Bin105	Frankia sp.	BMG5.23	Bacteria	Actinobacteria	Actinobacteria	Actinomycetales	Frankiaceae	0.93597
Bin106	Frankia sp.	CpI1-S	Bacteria	Actinobacteria	Actinobacteria	Frankiales	Frankiaceae	0.95783
Bin107	Bradyrhizobium sp.	Tv2a-2	Bacteria	Proteobacteria	Alphaproteobacteria	Rhizobiales	Bradyrhizobiaceae	0.96454
Bin108	Bradyrhizobium japonicum	22	Bacteria	Proteobacteria	Alphaproteobacteria	Rhizobiales	Bradyrhizobiaceae	0.96605
Bin109	Bradyrhizobium sp.	Ai1a-2	Bacteria	Proteobacteria	Alphaproteobacteria	Rhizobiales	Bradyrhizobiaceae	0.98376
Bin110	Bradyrhizobium sp.	Ai1a-2	Bacteria	Proteobacteria	Alphaproteobacteria	Rhizobiales	Bradyrhizobiaceae	0.97428
Bin111	Nitrobacter hamburgensis	X14	Bacteria	Proteobacteria	Alphaproteobacteria	Rhizobiales	Bradyrhizobiaceae	0.94466
Bin112	Chthoniobacter flavus	Ellin428	Bacteria	Verrucomicrobia	Spartobacteria			0.91334
Bin113	Segetibacter koreensis	DSM 18137	Bacteria	Bacteroidetes	Sphingobacteriia	Sphingobacteriales	Chitinophagaceae	0.94875
Bin114	Bradyrhizobium japonicum	22	Bacteria	Proteobacteria	Alphaproteobacteria	Rhizobiales	Bradyrhizobiaceae	0.97023
Bin115	Delta proteobacterium	JGI 0002000-E07	Bacteria	Proteobacteria	Deltaproteobacteria			0.94766
Bin116	Solirubrobacter sp.	URHD0082	Bacteria	Actinobacteria	Actinobacteria	Solirubrobacterales	Solirubrobacteraceae	0.9567	NZ_KE384480
Bin117	Thermacetogenium phaeum	DSM 12270	Bacteria	Firmicutes	Clostridia	Thermoanaerobacterales	Thermoanaerobacteraceae	0.88827
Bin118	Solirubrobacter sp.	URHD0082	Bacteria	Actinobacteria	Actinobacteria	Solirubrobacterales	Solirubrobacteraceae	0.94784	NZ_KE384480
Bin119	Acidobacteriaceae bacterium	KBS 83	Bacteria	Acidobacteria	Acidobacteriia	Acidobacteriales	Acidobacteriaceae	0.88586	NZ_ARMD00000000.1
Bin120	Acidobacteriaceae bacterium	KBS 83	Bacteria	Acidobacteria	Acidobacteriia	Acidobacteriales	Acidobacteriaceae	0.90811	NZ_ARMD00000000.1
Bin121	Nocardioides sp.	CF8	Bacteria	Actinobacteria	Actinobacteria	Actinomycetales	Nocardioidaceae	0.938
Bin122	Geodermatophilaceae sp.	URHB0048	Bacteria	Actinobacteria	Actinobacteria	Geodermatophilales	Geodermatophilaceae	0.96873	NZ_JNII01000005.1
Bin123	Chthoniobacter flavus	Ellin428	Bacteria	Verrucomicrobia	Spartobacteria			0.93891
Bin124	Bradyrhizobium elkanii	USDA 94	Bacteria	Proteobacteria	Alphaproteobacteria	Rhizobiales	Bradyrhizobiaceae	0.98126
Bin125	Aromatoleum aromaticum	EbN	Bacteria	Proteobacteria	Betaproteobacteria	Rhodocyclales	Rhodocyclaceae	0.9473
Bin126	Azoarcus sp.	KH32C	Bacteria	Proteobacteria	Betaproteobacteria	Rhodocyclales	Rhodocyclaceae	0.94098
Bin127	Chthoniobacter flavus	Ellin428	Bacteria	Verrucomicrobia	Spartobacteria			0.90655
Bin128	Bradyrhizobium sp.	JGI 0001002-A22	Bacteria	Proteobacteria	Alphaproteobacteria	Rhizobiales	Bradyrhizobiaceae	0.96639
Bin129	Bradyrhizobium sp.	Ai1a-2	Bacteria	Proteobacteria	Alphaproteobacteria	Rhizobiales	Bradyrhizobiaceae	0.9547
