# Supplementary material for: Moleculo Long-Read Sequencing Facilitates Assembly and Genomic Binning from Complex Soil Metagenomes
Source: mSystems. 2016 Jun 28;1(3):e00045-16. doi: 10.1128/mSystems.00045-16 (PMC5069762; doi:10.1128/mSystems.00045-16)
Supplement: Table S2 [file sys003162031st7.xlsx]

## Sheet: Sheet1
tech	type	Run_SRA	Sample_SRA	Experiment_SRA	Biosample	Bioproject	Lat_long	Location	Date_collected
Moleculo subassembly	contigs	SRR3505613	SRS1437540	SRX1762068	SAMN05000895	PRJNA320198	39.06 N 96.36 W	USA: Kansas	2014-12-10
Moleculo unassembled	reads	SRR3507923	SRS1437540	SRX1762068	SAMN05000894	PRJNA320198	39.06 N 96.36 W	USA: Kansas	2014-12-10
RMR assembly	contigs	SRR3505654	SRS1437547	SRX1762085	SAMN05000893	PRJNA320198	39.06 N 96.36 W	USA: Kansas	2014-12-10
RMR unassembled	reads	SRR3507922	SRS1437547	SRX1762085	SAMN05000892	PRJNA320198	39.06 N 96.36 W	USA: Kansas	2014-12-10
SR assembly	contigs	SRR3505674	SRS1437549	SRX1762087	SAMN05000898	PRJNA320198	39.06 N 96.36 W	USA: Kansas	2014-12-10
SR unassembled	reads	SRR3507924	SRS1437549	SRX1762087	SAMN05000896	PRJNA320198	39.06 N 96.36 W	USA: Kansas	2014-12-10
Hybrid assembly	contigs	SRR3505673	SRS1437548	SRX1762086	SAMN05000897	PRJNA320198	39.06 N 96.36 W	USA: Kansas	2014-12-10
Kansas_A_metatranscriptome	reads	SRR3505755	SRS1437553	SRX1762100	SAMN05000900	PRJNA320198	39.06 N 96.36 W	USA: Kansas	2014-12-10
Kansas_B_metatranscriptome	reads	SRR3505756	SRS1437554	SRX1762101	SAMN05000901	PRJNA320198	39.06 N 96.36 W	USA: Kansas	2014-12-10
Kansas_C_metatranscriptome	reads	SRR3505757	SRS1437555	SRX1762102	SAMN05000902	PRJNA320198	39.06 N 96.36 W	USA: Kansas	2014-12-10
16S PCR amplicons	reads	SRR3505754	SRS1437550	SRX1762088	SAMN05000899	PRJNA320198	39.06 N 96.36 W	USA: Kansas	2014-12-10
Candidatus Pseudomonas sp JKJ-1	genome_bin	SRR3537395	SRS1443084	SRX1770608	SAMN04924821	PRJNA320198	39.06 N 96.36 W	USA: Kansas	2014-12-10
